# Supplementary material for: Potential Surviving Effect of Cleome droserifolia Extract against Systemic Staphylococcus aureus Infection: Investigation of the Chemical Content of the Plant
Source: Antibiotics (Basel). 2024 May 15;13(5):450. doi: 10.3390/antibiotics13050450 (PMC11118852; doi:10.3390/antibiotics13050450)
Supplement: Supplementary file 1 [file antibiotics-13-00450-s001.zip]

Archive with 1 entries (1 files):
- antibiotics-2998919-supplementary.pdf
